# Supplementary material for: Generation of a Normal Long-Term-Cultured Chinese Hook Snout Carp Spermatogonial Stem Cell Line Capable of Sperm Production In Vitro
Source: Biology (Basel). 2022 Jul 18;11(7):1069. doi: 10.3390/biology11071069 (PMC9312933; doi:10.3390/biology11071069)
Supplement: Supplementary file 1 [file biology-11-01069-s001.zip]

Archive with 1 entries (1 files):
- biology-1806858-supplementary.pdf
